# Supplementary material for: Heparin Immobilization Enhances Hemocompatibility, Re-Endothelization, and Angiogenesis of Decellularized Liver Scaffolds
Source: Int J Mol Sci. 2024 Nov 12;25(22):12132. doi: 10.3390/ijms252212132 (PMC11595110; doi:10.3390/ijms252212132)
Supplement: Supplementary file 1 [file ijms-25-12132-s001.zip]

Archive with 1 entries (1 files):
- ijms-3290670-SI.pdf
